# Supplementary material for: Block Copolymer Adsorption on the Surface of Multi-Walled Carbon Nanotubes for Dispersion in N,N Dimethyl Formamide
Source: Nanomaterials (Basel). 2023 Feb 23;13(5):838. doi: 10.3390/nano13050838 (PMC10004759; doi:10.3390/nano13050838)
Supplement: Supplementary file 1 [file nanomaterials-13-00838-s001.zip]

Archive with 1 entries (1 files):
- nanomaterials-2199462-supplementary.pdf
